# Supplementary material for: Mitochondria-sequestered Aβ renders synaptic mitochondria vulnerable in the elderly with a risk of Alzheimer disease
Source: JCI Insight. 2023 Nov 22;8(22):e174290. doi: 10.1172/jci.insight.174290 (PMC10721326; doi:10.1172/jci.insight.174290)
Supplement: Supporting data values [file jciinsight-8-174290-s080.xlsx]

## Sheet: Figure 1A
	Aβ40 (pg/mg)- brain homogenates
	#	CU	aMCI
	1	238.507	630.261
	2	383.287	500.952
	3	548.082	49812.7
	4	764.162	522.172
	5	24860.8	24817.5
	6	41.533	4284.44
	7	71.9585	1051.12
	8	159.765	141.664
	9	67.9577	120.262
	10	103.032	1030.57
	11	100.897	736.177
	12	105.457

## Sheet: Figure 1B
	Aβ42 (pg/mg)- brain homogenates
	#	CU	aMCI
	1	174.732	459.722
	2	161.841	6373.93
	3	475.473	16676.5
	4	14084.2	5268.83
	5	15383.7	7125.74
	6	403.645	3076.62
	7	123.604	42797.6
	8	1093.35	2578.07
	9	249.821	378.854
	10	971.91	61777.4
	11	303.637	2461.05
	12	2768.17

## Sheet: Figure 1C
	Aβ40 (pg/mg)- synaptosome
	#	CU	aMCI
	1	913.103	1904.48
	2	1127.24	328.695
	3	1226.31	43484.4
	4	44680.4	2022.63
	5	840.52	67163.7
	6	488.926	3326.5
	7	571.621	550.434
	8	352.635	292.706
	9	246.858	497.464
	10	274.937	936.866
	11	314.248	345.976
	12	523.018

## Sheet: Figure 1D
	Aβ42 (pg/mg)- synaptosome
	#	CU	aMCI
	1	100.041	5951.49
	2	570.368	22841.3
	3	394.918	88578
	4	47174.8	38801.2
	5	100.041	80930.1
	6	2217.09	77729.5
	7	580.83	1282.67
	8	396.592	932.268
	9	175.024	12462
	10	440.772	135923
	11	865.968	869.247
	12	9619.64

## Sheet: Figure 1E
		Correlation of brain and synaptosomal Aβ42 in aMCI subjects
		#	Log10brain Aβ42(pg/mg)	Log10synaptosomal Aβ42(pg/mg)
		1	2.6625	3.77463
		2	3.80441	4.35872
		3	4.2221	4.94733
		4	3.72171	4.58885
		5	3.85283	4.90811
		6	3.48807	4.89059
		7	4.63142	3.10812
		8	3.41129	2.96954
		9	2.57847	4.09559
		10	4.79083	5.13329
		11	3.39112	2.93914

## Sheet: Figure 1F
		Correlation of brain and synaptosomal Aβ42 in cognitive unimpaired subjects
		#	Log10brain Aβ42(pg/mg)	Log10synaptosomal Aβ42(pg/mg)
		1	2.24237	2.00018
		2	2.20909	2.75615
		3	2.67713	2.59651
		4	4.14873	4.67371
		5	4.18706	2.00018
		6	2.606	3.34578
		7	2.09203	2.76405
		8	3.03876	2.59834
		9	2.39763	2.2431
		10	2.98763	2.64421
		11	2.48235	2.9375
		12	3.44219	3.98316

## Sheet: Figure 2A
	Mitochondrial CcO activity (unit/mg protein/min)
	#	CU	aMCI
	1	0.826637	0.513561
	2	0.890422	0.424093
	3	0.961173	0.481966
	4	0.603049	0.523914
	5	0.85706	0.48307
	6	0.427181	0.494428
	7	0.757822	0.843391
	8	0.555169	0.440788
	9	0.727484	0.352806
	10	0.519507	0.489261
	11	0.831189	0.785509
	12	0.7419

## Sheet: Figure 2B
	Mitochondrial Cs activity (unit/mg protein/min)
	#	CU	aMCI
	1	5.18078	4.16325
	2	7.79119	7.42163
	3	6.18401	6.3258
	4	4.85193	6.67413
	5	6.617	6.36898
	6	3.95771	4.58073
	7	7.021	7.10343
	8	6.85797	4.08377
	9	4.1834	3.50212
	10	7.48701	3.77738
	11	4.81295	6.06459
	12	5.66052

## Sheet: Figure 2C
	Mitochondrial CcO/cs ratio
	#	CU	aMCI
	1	0.159558	0.123356
	2	0.114286	0.057143
	3	0.155429	0.07619
	4	0.124291	0.078499
	5	0.129524	0.075847
	6	0.107937	0.107937
	7	0.107937	0.11873
	8	0.080952	0.107937
	9	0.173898	0.100741
	10	0.069388	0.129524
	11	0.172698	0.129524
	12	0.131066

## Sheet: Figure 2E
		Net oxygen comsuption (nmol O2/mg/ml/min)
		#	CU	aMCI
		1	48	34.3333
		2	53	41.8333
		3	36.8333	37.3333
		4	47.5	40.6667
		5	55.1667	36.6667
		6	42	30.1667
		7	46.6667	26
		8	40	29.8333
		9	44.3333	35
		10	33.3333	45
		11	39.6667	35.3333
		12	43.6667

[truncated: 59 more sheets: Figure 2F, Figure 2G, Figure 2H, Figure 2I, Figure 3A, Figure 3B, Figure 3C, Figure 3D, Figure 3E, Figure 3F, Figure 3H, Figure 3J, Figure 4A, Figure 4B, Figure 4C, Figure 4D, Figure 4F, Figure 5B, Figure 5C, Figure 6A …]
